# Supplementary material for: Fluorescent Sensing of Ciprofloxacin and Chloramphenicol in Milk Samples via Inner Filter Effect and Photoinduced Electron Transfer Based on Nanosized Rod-Shaped Eu-MOF
Source: Foods. 2022 Oct 9;11(19):3138. doi: 10.3390/foods11193138 (PMC9562874; doi:10.3390/foods11193138)
Supplement: Supplementary file 1 [file foods-11-03138-s001.zip]

Archive with 1 entries (1 files):
- foods-1944355-supplementary.pdf
